# Supplementary material for: The accumulation of metals, PAHs and alkyl PAHs in the roots of Echinacea purpurea
Source: PLoS One. 2018 Dec 6;13(12):e0208325. doi: 10.1371/journal.pone.0208325 (PMC6283564; doi:10.1371/journal.pone.0208325)
Supplement: S1 File — (XLSX) [file pone.0208325.s013.xlsx]

## Sheet: Greenhouse Data
sample.time	material	treatment	sample	plant mass	oc.percent	pahs.total	alkyl.total	ag	as	be	cd	cr	cu	ni	pb	sb	se	zn
week	-	-	#	g	%	ng/g	ng/g	mg/kg	mg/kg	mg/kg	mg/kg	mg/kg	mg/kg	mg/kg	mg/kg	mg/kg	mg/kg	mg/kg
0	soil	control	1			13125.6	3025.77
0	soil	control	2			10924.1	2970.67
0	soil	control	3			11023	3758.41
0	soil	am	1			13125.6	3025.77
0	soil	am	2			10924.1	2970.67
0	soil	am	3			11023	3758.41
0	soil	nam	1			13125.6	3025.77
0	soil	nam	2			10924.1	2970.67
0	soil	nam	3			11023	3758.41
10	soil	control	1		3.65763	6726.62	2523.75	0.438614	6.62475	0.745545	0.268317	34.7327	30.5436	21.5297	103.097	0.241584	0.415842	105.439
10	soil	control	2		3.555	6674.53	2166.98	0.218032	4.98429	0.619721	0.23571	32.7912	29.562	18.9481	96.1903	0.182675	0.42035	97.7657
10	soil	control	3		3.42949	7100.06	3240.04	0.393482	6.33048	0.802862	0.298092	42.8895	38.4042	24.1504	128.665	0.236486	0.491852	124.063
10	soil	am	1		3.69278	7825.72	2186.61	0.306143	5.21232	0.638949	0.267628	34.7808	33.4278	21.0182	130.363	0.230101	0.488841	103.865
10	soil	am	2		3.55416	7615.99	3198.44	0.272655	5.116	0.695023	0.27563	40.9627	45.2042	23.9054	106.257	0.172516	0.535396	163.081
10	soil	am	3		3.65887	10304.1	4166.47	0.263784	4.43772	0.61186	0.216184	30.0625	27.1142	18.1495	90.8548	0.179492	0.35601	90.949
10	soil	nam	1		4.14372	8086.76	2671.31	0.232673	4.40792	0.578218	0.271287	29.0901	29.103	17.0178	79.8059	0.191089	0.348515	98.0178
10	soil	nam	2		3.42857	12455.1	3985.8	0.276731	4.75402	0.80242	0.205316	31.098	29.3136	17.8397	98.8554	0.219203	0.390795	95.7776
10	soil	nam	3		3.68435	13837.8	3929.34	0.302488	5.32239	0.602985	0.228856	30.7632	30.1303	17.9393	94.592	0.288557	0.494527	98.191
20	soil	control	1		3.79907	9198.21	2257.25	0.14385	3.00991	0.391213	0.139962	19.8938	21.3177	12.9433	65.3538	0.0534577	0.199252	68.189
20	soil	control	2		3.08917	7359.31	3371.59	0.167215	3.52647	0.399472	0.142793	25.3693	19.2509	14.9529	59.3518	0.0391248	0.208333	62.3119
20	soil	control	3		3.01984	10234	3275.35	0.202755	5.37447	0.608265	0.211486	30.8421	28.019	19.4315	86.4203	0.137757	0.396779	102.328
20	soil	control	4					0.214342	4.45476	0.57981	0.204465	29.114	27.7114	17.6985	80.6164	0.132359	0.361517	89.8706
20	soil	control	5					0.211486	4.49457	0.524835	0.204695	28.9164	32.8376	18.1422	79.2511	0.132906	0.286185	83.7699
20	soil	am	1		3.52164	12104.5	3234.38	0.242324	4.42482	0.474808	0.172456	25.9206	22.5086	17.7829	76.3376	0.0464968	0.225595	77.7224
20	soil	am	2		3.66608	15541	5519.35	0.254964	4.31625	0.446923	0.189507	28.0809	25.5744	18.1547	78.6926	0.0529542	0.224565	82.8801
20	soil	am	3		3.31323	14503.1	4424.16	0.206334	4.8215	0.581574	0.210173	30.6814	26.6843	20.548	86.7553	0.161228	0.379079	88.761
20	soil	am	4					0.217865	4.81779	0.549614	0.186175	27.9392	27.042	16.7865	111.359	0.131709	0.381264	91.84
20	soil	am	5					0.00655922	0.346702	0.00187406	0.0927661	0.939843	16.0588	2.48969	6.69134	0.128373	0.0402924	98.1597
20	soil	nam	1		3.5474	10100.5	2571.92	0.248823	4.21736	0.44691	0.176239	21.927	22.6064	14.2953	82.5759	0.0691848	0.216536	70.1677
20	soil	nam	2		3.38048	12777.8	4324.25	0.190474	4.08993	0.483887	0.171647	26.2003	23.809	16.6597	74.8406	0.0442564	0.225194	77.6062
20	soil	nam	3		3.35623	14186.6	1583.92	0.223436	5.47071	0.544191	0.212512	28.1996	27.7885	17.2026	83.2771	0.164846	0.398213	88.5094
20	soil	nam	4					0.180699	4.74311	0.545028	0.175816	27.3315	30.083	17.2123	77.7124	0.163118	0.304747	90.7824
20	soil	nam	5					0.231273	5.1367	0.557116	0.243446	32.8052	29.1273	20.1161	81.2182	0.169476	0.329588	95.22
10	root	am	1	6.9924		9113.22	1635.6	0.177249	0.865079	0.0992063	2.73545	5.28307	117.37	5.41534	51.3214	0.395503	0.256614	200.106
10	root	am	2	6.1144		211.77	5265.39	0.187617	0.698874	0.0625391	2.8424	4.62946	215.893	4.52783	35.9756	0.320513	0.281426	172.269
10	root	am	3	6.7926		969.86	875.84	0.195864	1.12389	0.0761694	3.45405	6.60964	178.724	5.764	46.6607	0.35753	0.391728	204.359
10	root	nam	1	8.8185		155.42	338.01	0.258988	1.20506	0.0853138	2.85954	4.0585	134.377	4.7014	41.5128	0.348873	0.239183	180.87
10	root	nam	2	8.1405		152.05	709.52	0.171561	1.22257	0.0401855	4.35085	2.90108	148.113	3.94281	46.5518	0.352396	0.279753	175.405
10	root	nam	3	5.7247		83.1	113.17	0.206537	1.28951	0.0880029	4.21336	6.25359	162.356	6.55711	53.4878	0.350216	0.375359	217.705
20	root	am	1	121.42		1167.35	902.95	0.00665188	0.810483	0.00517369	0.091217	0.747352	4.62959	1.04952	0.133715	0.00689825	0.0072678	6.56707
20	root	am	2	85.82		768.76	1513.22	0.0391411	0.747117	0.0747853	0.144601	4.86748	11.6699	3.02853	9.79706	0.0903681	0.0588957	16.6342
20	root	am	3	59.39		734.54	1349.18	0.0616051	1.98037	0.242525	0.201617	16.7296	15.8357	10.2041	28.8719	0.0511347	0.111766	29.6452
20	root	am	4					0.0632313	1.29649	0.191187	0.165049	11.2362	14.2353	6.82798	13.0953	0.0649739	0.0851382	32.9283
20	root	am	5					0.0136768	0.486398	0.0693788	0.0954891	5.52693	14.2893	3.92774	5.26036	0.0489879	0.05421	17.341
20	root	nam	1	68.46		302.46	381.09	0.0450461	0.374183	0.0327936	0.139403	2.78998	12.3538	2.01554	4.21554	0.0826446	0.0532145	13.1075
20	root	nam	2	58.35		353.08	693.97	0.0316801	0.841127	0.0846821	0.195411	5.05603	13.0393	3.73461	7.23329	0.0610583	0.140592	20.4785
20	root	nam	3	54.75		366.98	140.35	0.075652	0.67614	0.0895879	0.210283	3.63155	11.0283	2.6528	7.19515	0.053255	0.0761497	17.1884
20	root	nam	4					0.0938538	2.10521	0.241854	0.157386	13.7291	15.0645	9.009	29.808	0.0642537	0.126823	46.3486
20	root	nam	5					0.0303104	0.841603	0.10682	0.105109	5.69518	12.088	4.39966	8.42655	0.0559765	0.0835981	19.7365
10	shoot	am	1	13.5416		21.81	128.2	0.0311527	0.231249	0.020369	0.10544	0.353463	20.8399	0.80278	7.27534	0.0754853	0.0227654	44.3566
10	shoot	am	2	13.2558		29.83	134.53	0.0104439	0.272846	0.0117493	0.0665796	0.334204	19.8499	0.681462	4.53525	0.0744125	0.0496084	76.9556
10	shoot	am	3	9.887		80.61	183.59	0.0121392	0.178042	0.0080928	0.107904	0.662261	30.4977	1.03183	7.53035	0.0553008	0.0728352	71.7157
10	shoot	nam	1	17.0859		47.81	96.42	0.0167745	0.33549	0.020369	0.0766835	0.608675	19.6969	1.11311	4.32063	0.0814762	0.0515217	38.9648
10	shoot	nam	2	19.1643		33.56	78.55	0.00892857	0.172194	0.00765306	0.0854592	0.357143	15.8533	0.899235	5.42857	0.0931122	0.0548469	59.1531
10	shoot	nam	3	20.3842		66.49	142.08	0.00791975	0.217793	0.0105597	0.101637	0.435586	16.6803	1.04541	5.36167	0.0712777	0.0475185	36.716
20	shoot	am	1	46.48		6.39	116.1	0.00327178	0.104212	0.00193883	0.0181765	0.514335	3.53218	0.88962	1.38184	0.0310819	0.00799767	25.7604
20	shoot	am	2	43.59		88.77	53.11	0.00376766	0.188754	0.00512649	0.0147618	0.484855	4.83188	0.495232	1.19349	0.0292148	0.00815298	10.1348
20	shoot	am	3	40.42		66.2	111.47	0.00247378	0.0769345	0.00148427	0.0170691	0.450475	5.40347	0.815605	1.01153	0.0272116	0.0106372	28.3599
20	shoot	am	4					0.00243582	0.0560238	0.00219223	0.00730745	0.330297	8.02577	0.444293	0.55561	0.0221659	0.0143713	13.1125
20	shoot	am	5					0.0445898	1.11276	0.123365	0.0440943	6.79746	7.66003	4.37277	17.9296	0.0344332	0.101318	21.7571
20	shoot	nam	1	35.62		35.07	57.36	0.00592856	0.1006	0.00216145	0.00969567	0.386777	3.40596	0.535917	0.632442	0.0305074	0.00580505	9.60655
20	shoot	nam	2	58.35		51.97	52.22	0.00161003	0.0754236	0.00136233	0.0147999	0.490501	3.65848	0.761295	0.763215	0.0266274	0.0066878	12.6392
20	shoot	nam	3	41.62		76	1282.77	0.00124316	0.0422675	0.00099453	0.0124316	0.0860268	2.27996	0.238439	0.328195	0.021631	0.00248632	9.67926
20	shoot	nam	4					0.0024517	0.0409434	0.00196136	0.00441306	0.156909	2.99475	0.338335	0.651172	0.0186329	0.0105423	12.3568
20	shoot	nam	5					0.00843421	0.0833499	0.000744195	0.0223259	0.140901	2.00387	0.701528	1.02773	0.0282794	0.0099226	13.4764

## Sheet: Field Plot Data
sample.time	material	treatment	sample	estimate.plant.mass	oc.percent	pahs.total	alkyl.total	ag	as	be	cd	cr	cu	ni	pb	sb	se	zn
year	-	-	#	g	%	ng/g	ng/g	mg/kg	mg/kg	mg/kg	mg/kg	mg/kg	mg/kg	mg/kg	mg/kg	mg/kg	mg/kg	mg/kg
1	soil	control	1			2336.06	1298.31	0.084557	2.65192	0.341944	0.140618	24.8615	11.1355	12.2561	12.6615	0.017964	0.178406	294.402
1	soil	control	2		3.30965	1734.34	355.98	0.059424	6.70778	0.26517	0.122432	19.6303	12.7299	10.1669	9.50639	0.021202	0.196488	294.29
1	soil	control	3		5.4245	5940.65	1368.85	0.102662	3.74531	0.38114	0.178582	35.2093	14.27	17.3148	17.2201	0.021823	0.233602	523.363
1	soil	control	4		4.45519	2855.16	725.68	0.110136	3.49312	0.537743	0.439283	37.5748	17.2236	18.4767	20.9414	0.028086	0.313368	405.882
1	soil	control	5			3240.2	1996.9	0.124834	2.79628	0.51735	0.190253	42.4404	14.0449	19.2719	17.0157	0.018014	0.270527	357.335
1	soil	am	1			576.5	438.02	0.070364	2.78178	0.288523	0.106349	19.2893	12.3342	11.3514	12.5447	0.01992	0.174142	331.851
1	soil	am	2		10.264	1548.27	531.48	0.097156	3.24909	0.340749	0.16615	33.6852	17.0976	15.6217	12.8865	0.028865	0.344621	464.67
1	soil	am	3		6.99452	5330.07	1392.8	0.103772	3.02962	0.427617	0.187946	37.4221	13.9581	17.3562	17.8728	0.015742	0.245454	465.156
1	soil	am	4		8.41027	789.63	296.33	0.143288	3.34019	0.435006	0.202249	34.7799	19.7258	17.0084	22.3797	0.034965	0.314	486.443
1	soil	am	5			4377.15	1330.66	0.11118	3.1276	0.541009	0.218897	45.7457	16.898	21.3304	17.5828	0.019742	0.319687	335.8
1	soil	nam	1			2311.25	1197.35	0.074256	2.31912	0.28567	0.126419	23.3366	11.9257	12.1092	17.6309	0.01749	0.190549	444.406
1	soil	nam	2		4.84454	1289.58	388.03	0.055032	3.85413	0.299513	0.196091	24.1106	13.9525	11.6472	10.8052	0.025935	0.252072	299.152
1	soil	nam	3		6.20711	4006.41	1029.51	0.097706	2.68662	0.376229	0.168007	33.148	14.3268	16.3613	18.6265	0.019958	0.253202	420.858
1	soil	nam	4		3.69206	4008	910.65	0.101124	3.20993	0.493624	0.206705	36.8134	18.7982	18.649	19.298	0.028109	0.294118	387.975
1	soil	nam	5			3592.26	2156.02	0.120813	2.81411	0.480604	0.213822	41.3273	29.1268	19.0146	18.35	0.017874	0.281014	336.521
2	soil	control	1			4453.51	2336.76	0.107027	2.78729	0.50027	0.208378	37.8724	12.7	18.7505	14.9773	0.00973	0.249189	388.882
2	soil	control	2		5.31678	7053.49	1913.92	0.106913	3.29345	0.421967	0.207871	33.5392	16.6743	19.1972	20.8253	0.015699	0.267688	296.907
2	soil	control	3		3.78457	6153.79	1862.31	0.093635	2.61075	0.38727	0.161528	33.4396	14.0554	18.0294	18.8543	0.013861	0.216973	87.785
2	soil	control	4		3.02233	3807.79	1154.33	0.079773	2.67388	0.380746	0.131152	29.1068	13.5135	15.8821	13.7547	0.011628	0.183883	72.252
2	soil	control	5			1802.01	1148.79	0.054231	5.69151	0.358299	0.159724	26.1272	14.5057	14.4712	9.92931	0.016188	0.222048	18.31
2	soil	am	1			3407.55	1975.13	0.106396	2.63229	0.450066	0.204319	43.4976	20.6644	25.135	23.1636	0.018204	0.295964	296.208
2	soil	am	2		8.23654	6370.54	1683.9	0.084755	2.97094	0.41364	0.183026	34.7747	21.1978	19.6317	18.2508	0.014924	0.302134	531.847
2	soil	am	3		5.91958	2580.21	1337.27	0.098057	3.45605	0.392528	0.194008	32.1395	19.3383	20.4728	20.7026	0.018348	0.286049	27.6178
2	soil	am	4		6.12927	3884.63	1213.82	0.063694	2.35377	0.372611	0.105096	24.7954	11.9376	15.9106	12.8294	0.0138	0.183386	87.6961
2	soil	am	5			3692.82	2933.7	0.091333	3.67927	0.441973	0.196208	36.3703	23.4831	19.9997	19.1037	0.019304	0.308574	21.6679
2	soil	nam	1			2309.72	1459.21	0.085526	2.43335	0.388699	0.15778	33.1981	14.8284	18.6726	13.895	0.012386	0.214404	296.441
2	soil	nam	2		8.99658	5188.48	1623.26	0.119062	3.66771	0.469918	0.231493	37.3505	18.5691	21.3787	23.1918	0.017483	0.298107	330.646
2	soil	nam	3		12.9879	3613.12	1145.57	0.095235	2.92793	0.447137	0.191407	44.6216	25.5761	27.676	25.6304	0.021857	0.310685	74.4533
2	soil	nam	4		5.41584	2683.16	861.75	0.075955	3.20747	0.371365	0.143229	29.3126	15.3486	16.1586	15.8209	0.011936	0.211317	30.6261
2	soil	nam	5			1257.38	1031.05	0.068076	4.83805	0.409827	0.181993	34.232	20.5998	18.9212	14.5471	0.021411	0.293165	84.2602
1	root	am	1	53.82		7.93	78.85	0.032583	1.01501	0.011848	0.219523	2.01093	22.7926	1.58077	0.705635	0.02995	0.034887	23.3264
1	root	am	2	53.82		4.27	9.02	0.02074	0.795838	0.0116	0.548369	2.11052	40.7463	1.20114	0.901997	0.048861	0.059407	42.848
1	root	am	3	53.82		2.1	14.15	0.011882	0.06654	0.0101	0.090898	0.321214	11.2837	0.288538	0.152685	0.009902	0.025349	326.358
1	root	am	4	53.82		4.51	148.5	0.007423	0.138191	0.003426	0.123058	0.647556	12.0135	0.280665	0.107355	0.007138	0.011135	288.184
1	root	am	5	53.82		22.8	106.27	0.007674	0.063034	0.003015	0.078656	0.268307	10.0573	0.283107	0.145801	0.004659	0.008222	359.449
1	root	nam	1	53.82		3.28	1.67	0.012391	0.303207	0.004805	0.304977	0.861825	26.0002	1.64349	0.369209	0.017449	0.024024	26.8334
1	root	nam	2	53.82		1.7	11.48	0.022098	0.622422	0.008471	0.70713	1.68459	43.013	1.37338	1.01429	0.052666	0.076237	46.7509
1	root	nam	3	53.82		5.99	71.37	0.029769	0.14148	0.027007	0.121839	0.243985	11.0625	0.310582	0.181991	0.032531	0.085932	286.41
1	root	nam	4	53.82		6.03	66.55	0.005266	0.114312	0.003098	0.080545	0.194548	11.1459	0.204461	0.097274	0.004337	0.010843	283.857
1	root	nam	5	53.82		27.04	168.26	0.016794	0.237023	0.003817	0.108779	0.35916	11.0439	0.311832	0.370992	0.008015	0.010305	680.672
2	root	am	1	98		69.82	229.78	0.030415	0.475115	0.035714	0.238249	5.80461	33.3636	6.45968	2.2659	0.034101	0.06659	27.8055
2	root	am	2	98		60.68	37.77	0.0344	0.634663	0.036333	0.223408	5.0974	28.0121	2.83704	2.37361	0.081555	0.074212	43.285
2	root	am	3	98		94.83	59.52	0.050813	0.988631	0.062246	0.392848	8.844	37.3971	4.8139	5.60849	0.094957	0.146723	0
2	root	am	4	98		44.22	18.56	0.067603	1.16015	0.061933	0.87971	7.11663	74.204	4.01082	3.265	0.147854	0.203245	1.88111
2	root	am	5	98		65.8	299.81	0.071792	1.05008	0.034007	0.626546	5.73475	54.1605	3.72252	2.37462	0.08244	0.100302	32.747
2	root	nam	1	98		102.4	306.1	0.031552	0.428112	0.039285	0.266642	8.69123	51.4724	2.29677	1.95465	0.051349	0.077332	34.2681
2	root	nam	2	98		35.04	49.15	0.018727	0.78085	0.039424	0.212399	5.13454	26.7443	2.50887	2.29598	0.050759	0.083284	23.5773
2	root	nam	3	98		120.97	144.51	0.0755	0.791	0.0535	0.4085	6.9535	65.0805	3.541	5.0075	0.08225	0.14775	70.79
2	root	nam	4	98		90.65	25.61	0.087279	1.29872	0.069644	0.381396	7.6363	64.9725	5.08369	3.84236	0.081899	0.138989	51.0704
2	root	nam	5	98		107.45	288.17	0.04079	1.1294	0.049066	0.280799	6.10428	43.0912	3.09263	2.8943	0.094585	0.151927	0
1	shoot	am	1	360.18		27.22	58.12	0.040713	1.01682	0.008748	0.019515	1.30989	10.0764	0.664536	1.32974	0.049125	0.020188	18.6938
1	shoot	am	2	360.18		30.48	40.93	0.048346	0.750954	0.020674	0.020992	2.65331	10.5134	1.33874	3.01463	0.038486	0.028626	24.0092
1	shoot	am	3	360.18		8.3	29.31	0.016143	0.084385	0.009906	0.006237	0.742589	2.92266	0.441004	0.505577	0.012474	0.016877	474.333
1	shoot	am	4	360.18		15.94	67.21	0.018954	0.051649	0.004738	0.007108	0.480004	4.4982	0.349697	0.362964	0.012794	0.008055	755.945
1	shoot	am	5	360.18		23.06	106.79	0.017191	0.070399	0.003684	0.004093	0.455959	3.64072	0.331532	0.129748	0.010642	0.004912	370.324
1	shoot	nam	1	360.18		21.32	20.42	0.03347	0.411202	0.006489	0.016735	2.03142	17.5553	1.27015	1.01776	0.043033	0.01776	28.9139
1	shoot	nam	2	360.18		11.97	32.95	0.032539	0.288096	0.004753	0.014624	0.771059	12.8576	1.09937	0.303817	0.041313	0.019743	26.4796
1	shoot	nam	3	360.18		11.31	12.61	0.021657	0.094802	0.014711	0.005721	0.197368	3.39204	0.223929	0.125449	0.017571	0.023292	718.669
1	shoot	nam	4	360.18		110.89	225.32	0.041917	0.049441	0.003941	0.004657	0.245772	4.69511	0.227859	1.09057	0.011106	0.007882	655.029
1	shoot	nam	5	360.18		28.13	126.23	0.017687	0.051826	0.004936	0.004525	0.387463	5.56022	0.297795	0.14972	0.013985	0.00617	449.225
2	shoot	am	1	580		67.71	297.11	0.012998	0.065262	0.002166	0.012457	0.846783	31.2457	0.510182	0.429214	0.080968	0.031142	14.6601
2	shoot	am	2	580		32.8	57.62	0.011747	0.07712	0.004341	0.013534	0.89811	15.0317	0.596272	0.755873	0.082993	0.028601	18.4497
2	shoot	am	3	580		24.6	23.82	0.016568	0.064433	0.002104	0.006312	0.764517	16.3518	0.846045	0.265096	0.079161	0.053913	41.1992
2	shoot	am	4	580		20.93	23.17	0.028508	0.100009	0.003678	0.012645	0.591779	16.5627	0.398198	0.338192	0.054488	0.055407	0
2	shoot	am	5	580		80.15	253.51	0.019036	0.08328	0.002115	0.016127	0.410057	18.3606	0.261739	0.323604	0.065302	0.055785	22.9656
2	shoot	nam	1	580		50.7	236.06	0.010881	0.038968	0.001771	0.007591	0.632591	17.4001	0.319079	0.249241	0.051366	0.035931	8.04327
2	shoot	nam	2	580		15.03	25.08	0.011107	0.075898	0.003471	0.007636	0.685394	14.1121	0.567845	0.332979	0.053452	0.04975	12.5895
2	shoot	nam	3	580		5.85	23.81	0.018423	0.054521	0.001743	0.007967	0.357747	20.2547	0.255427	0.349781	0.049044	0.036098	120.966
2	shoot	nam	4	580		6.49	53.47	0.048037	0.0922	0.002583	0.007748	0.549845	12.9483	0.525826	0.323605	0.060434	0.070764	32.9935
2	shoot	nam	5	580		81.27	196.05	0.013135	0.109457	0.002432	0.005594	0.326669	7.40441	0.243481	0.226698	0.049864	0.056188	34.804
